# Supplementary material for: Comparison of SP142 and 22C3 PD-L1 assays in a population-based cohort of triple-negative breast cancer patients in the context of their clinically established scoring algorithms
Source: Breast Cancer Res. 2023 Oct 10;25:123. doi: 10.1186/s13058-023-01724-2 (PMC10566164; doi:10.1186/s13058-023-01724-2)
Supplement: Supplementary file 7 — Additional file 7: Table S5. Containing clinicopathological features, follow-up data, PD-L1 and TIL scores used in our study [file 13058_2023_1724_MOESM7_ESM.xlsx]

## Sheet: Table S5. 232pat_dataset 
SCAN-B_external_ID	Age_<50:1_50-75:2_>75:3	Chemo_no_yes	Chemo_Explanation	Histologicaldiagnosis	preNACT_N_cN	pT_Size_mm	Pos_nodes	pT	pN	NHG	ER	PgR	HER2	Ki-67	Chemo_schedule	RTschema	Relapse_anykind	Typeofmet	Relapse_BC	Death_OS	DistantRelapse_BC_DRFI	Final SP142_IC<1%:0_=>1%:1	Final 22C3_IC<1%:0_=>1%:1	Final 22C3_CPS<1:0_1-9:1_=>10:2	TILs_wholeslide	Relapse_or_death_IDFS	FU time_monhts	time_OS	time_IDFS	time_DRFI
Q002541	2	1	Adjuvant	ILC		16	4	1	2	2	0.01	0	0+	0.13	FEC75x3 Doc80x3	LR50Gy	0		0	0	0	0	0	0	0.5	0	46	46	46	46
Q002602	1	1	Adjuvant	IDC		20	0	1	0	3	0	0.01	0+	0.19	FEC100x3 Doc100x3	L40Gy	0		0	0	0	0	0	1	0.1	0	45	45	45	45
Q002607	2	1	Adjuvant	IDC		.	7	.	2	3	0	0	0+	0.40	FEC100x3 Doc100x3	LR50Gy	0		0	0	0	1	1	1	0.5	0	56	56	56	56
Q002723	1	1	Neoadjuvant	IDC	N+ cytology	.	1	.	.	.	0	0	0+	0.50	FEC100x3 Doc100x3	LR50Gy	0		0	0	0	0	0	0	0.2	0	57	57	57	57
Q002732	2	0	none	IDC		12	0	1	0	3	0	0	0+	0.80	None	L40Gy	0		0	0	0	0	0	0	0.15	0	54	54	54	54
Q002757	3	1	Adjuvant	IDC		25	1	2	1	3	0	0	1+	0.60	FEC75x3 Paclitax1	No	0		0	1	0	1	1	1	0.2	1	7	7	7	7
Q002798	2	1	Adjuvant	ILC		28	0	2	0	2	0	0	1+	0.31	FEC75x3 Doc80x3	L40Gy	1	L	0	1	0	0	0	0	0	1	46	46	36	46
Q002882	3	0	none	IDC		11	0	1	0	3	0	0	0+	0.83	None	L40Gy	0		0	0	0	0	0	0	0.1	0	53	53	53	53
Q002883	3	0	none	IDC		30	0	2	0	3	0.01	0	1+	0.69	None	None	0		0	0	0	0	0	0	0.2	0	56	56	56	56
Q002891	2	1	Adjuvant	IDC		20	0	2	0	3	0	0	0+	0.80	FEC100x3 Doc100x3	L40Gy	0		0	0	0	1	1	2	0.8	0	57	57	57	57
Q003105	1	1	Adjuvant	IDC		29	0	2	0	3	0	0	0+	0.54	FEC100x3 Doc100x3	L50+16Gy	1	D	1	1	1	1	0	0	0.05	1	50	50	34	34
Q003107	1	0	none	IDC		9	0	1	0	3	0	0	0+	0.72	None	L50+16Gy	0		0	0	0	1	1	1	0.6	0	49	49	49	49
Q003138	1	1	Neoadjuvant	IDC	N+ cytology	.	.	.	.	.	0	0	1+	0.87	FEC100x3Doc100x2Karbox2	LR35Gy	1	D	1	1	1	0	1	1	0.4	1	9	9	8	8
Q003162	1	1	Adjuvant	IDC		70	0	3	0	3	0	0	1+	0.91	FEC100x3Doc100x3	L50+16Gy	0		0	0	0	1	1	2	0.9	0	58	58	58	58
Q003205	1	1	Adjuvant	Medullary		21	0	2	0	3	0	0.01	1+	0.97	FEC100x3 Doc100x3	None	0		0	0	0	1	1	2	0.6	0	58	58	58	58
Q003238	2	1	Adjuvant	Squamous		15	0	1	0	3	0	0	0+	0.90	CarboAUC6 Doc75 x6	L40Gy	0		0	0	0	1	1	2	0.4	0	60	60	60	60
Q003492	2	1	Adjuvant	IDC Medullary component		35	0	2	0	3	0	0	0+	0.95	FEC100x3 Doc100x3	None	0		0	0	0	1	1	2	0.7	0	39	39	39	39
Q003572	2	1	Adjuvant	Lymphoepithelioma-like		15	1	1	1	3	0.03	0.01	0+	0.50	FEC100x3 Doc100x3	LR50Gy	0		0	0	0	1	1	2	0.9	0	58	58	58	58
Q003632	2	1	Adjuvant	IDC		15	0	1	0	3	0	0	0+	0.90	FEC60x3 Paclix9	None	1	D	1	1	1	0	0	0	0.01	1	24	24	18	18
Q003654	2	0	none	IDC		9	0	1	0	3	0	0	0+	0.44	None	L40Gy	0		0	0	0	1	1	2	0.5	0	63	63	63	63
Q003697	1	1	Adjuvant	IDC		27	1	2	1	3	0	0	1+	0.42	FEC100x3 Paclix9	LR50Gy	0		0	0	0	0	0	0	0.15	0	61	61	61	61
Q003720	1	1	Adjuvant	IDC		35	0	2	0	3	0	0.05	1+	0.87	FEC100x3 Doc100x3	None	0		0	0	0	1	0	0	0.1	0	34	34	34	34
Q003847	3	0	none	IDC		38	6	2	2	3	0	0	0+	0.65	None	None	0		0	1	0	0	0	0	0.1	1	8	8	8	8
Q003864	3	0	none	IDC		23	0	2	0	3	0.05	0.01	2+ Not amplified	0.50	None	None	0		0	0	0	1	1	1	0.1	0	63	63	63	63
Q003941	2	1	Adjuvant	IDC		14	0	1	0	3	0	0	0+	0.82	FEC75x3 Doc80x3	L40Gy	0		0	0	0	1	1	1	0.6	0	55	55	55	55
Q003959	2	1	Adjuvant	IDC		20	1	2	1	3	0	0	0+	0.75	FEC75x3 Doc80x3	LR50Gy	0		0	0	0	1	0	0	0.1	0	63	63	63	63
Q003967	3	0	none	IDC		28	1	2	1	3	0	0	2+ Not amplified	0.28	None	None	1	D	1	1	1	1	1	1	0.1	1	13	13	9	9
Q003969	3	0	none	IDC		32	0	2	0	3	0	0	1+	0.88	None	None	0		0	1	0	1	1	2	0.25	1	16	16	16	16
Q003970	1	1	Adjuvant	IDC with myoepithelial diff		14	1	1	1	3	0	0	0+	0.35	FEC100x3 Doc100x3	LR50Gy	0		0	0	0	1	0	1	0.4	0	62	62	62	62
Q003979	2	1	Adjuvant	IDC		12	0	1	0	3	0	0	0+	0.78	FEC100x3 Doc100x3	L40Gy	1	L	1	1	0	1	1	2	0.4	1	63	63	19	63
Q004049	1	1	Neoadjuvant	IDC	N+ cytology	.	0	.	.	3	0	0	0+	0.87	FEC100x3 Doc100x3	LR50Gy	0		0	0	0	0	0	1	0.2	0	65	65	65	65
Q004056	2	1	Adjuvant	IDC		11	0	1	0	3	0	0	0+	0.32	FEC100x3 Doc100x1->Doc80x2	L40Gy	0		0	0	0	0	0	0	0.05	0	62	62	62	62
Q004063	2	0	none	IDC		10	0	1	0	2	0	0	2+ Not amplified	0.24	None	None	0		0	0	0	1	1	2	1	0	65	65	65	65
Q004078	3	0	none	IDC		11	2	1	1	3	0	0.01	1+	0.79	None	LR50Gy	0		0	0	0	1	1	2	0.5	0	46	46	46	46
Q004115	2	1	Adjuvant	IDC		15	0	1	0	3	0.01	0	1+	0.41	FEC100x3 Doc100x3	L40Gy	1	L	1	0	0	1	1	2	0.1	1	64	64	60	64
Q004141	2	1	Adjuvant	IDC		15	0	1	0	2	0	0	2+ Not amplified	0.11	FEC100x3 Doc100x3	L40Gy	0		0	0	0	0	0	0	0.1	0	60	60	60	60
Q004166	3	0	none	IDC		35	0	2	0	3	0	0	0+	0.69	None	None	1	L	1	1	0	0	0	0	0.1	1	40	40	31	40
Q004175	2	1	Adjuvant	Metaplastic		22	0	2	0	3	0	0	0+	0.40	FEC100x3 Doc100x3	None	0		0	0	0	1	1	1	0.3	0	61	61	61	61
Q004238	1	1	Adjuvant	IDC		16	0	1	0	3	0	0	1+	0.80	FEC100x3 Doc100x3	None	1	L	1	0	0	0	0	1	0.2	1	67	67	30	67
Q004343	3	0	none	IDC		38	4	2	2	3	0.01	0	1+	0.90	None	None	0		0	0	0	1	1	2	0.2	0	.	.	.	.
Q004346	1	1	Adjuvant	IDC		16	0	1	0	3	0	0	1+	0.70	FEC100x3 Doc100x3	L50+16Gy	0		0	0	0	0	0	0	0.1	0	62	62	62	62
Q004358	1	1	Adjuvant	Medullary		15	0	1	0	3	0.05	0	0+	0.85	FEC100x3 Doc100x3	L40Gy	0		0	0	0	1	1	2	0.7	0	66	66	66	66
Q004378	2	1	Adjuvant	IDC		20	0	1	0	3	0	0	1+	0.82	FEC100x3 Doc100x3	L40Gy	0		0	0	0	1	1	2	0.8	0	62	62	62	62
Q004381	2	1	Neoadjuvant	IDC	N+ cytol	.	1	.	.	.	0	0	1+	.	FEC100x3 Doc100x3	LR50Gy	1	D	1	1	1	0	0	0	0.01	1	11	11	9	9
Q004419	2	1	Adjuvant	IDC with medullary features		18	0	1	0	3	0	0	2+ Not amplified	0.80	FEC75x3 Pacliax9	L40Gy	0		0	0	0	1	0	1	0.1	0	61	61	61	61
Q004455	2	1	Adjuvant	IDC		21	3	2	1	3	0	0	0+	0.68	FEC100x3 Doc100x3	LR50Gy	0		0	0	0	1	1	2	0.3	0	62	62	62	62
Q004460	2	1	Adjuvant	IDC		20	0	1	0	3	0	0	1+	0.80	FEC100x3 Doc100x3	L40Gy	0		0	0	0	0	0	1	0.2	0	68	68	68	68
Q004472	2	1	Adjuvant	IDC		11	0	1	0	3	0.01	0.01	1+	0.87	FEC75x3 Doc80x3	L40Gy	0		0	1	0	1	1	2	0.2	1	38	38	38	38
Q004477	2	1	Adjuvant	IDC with medullary features		19	0	1	0	2	<10%	0	2+ Not amplified	0.20	FEC75x3 Doc80x3	None	0		0	0	0	1	1	2	0.8	0	63	63	63	63
Q004522	1	1	Adjuvant	IDC		14	0	1	0	3	0	0	1+	0.92	FEC100x3 Doc100x3	L40Gy	0		0	0	0	1	1	2	0.45	0	62	62	62	62
Q004603	2	1	Adjuvant	IDC		15	0	1	0	3	0	0	0+	0.55	FEC100x3 Doc100x3	None	0		0	0	0	1	0	0	0.2	0	64	64	64	64
Q004620	2	1	Adjuvant	IDC		10	0	1	0	3	0	0	0+	0.79	FEC75x3 Doc80x3	L40Gy	0		0	0	0	0	0	0	0.05	0	68	68	68	68
Q004622	3	0	none	IDC		50	1	2	1	3	0	0	0+	0.73	None	None	1	L	1	0	0	0	0	0	0.1	1	17	17	13	17
Q004656	2	1	Adjuvant	IDC		10	0	1	0	3	0	0	0+	0.75	Doc75 cyclofx6	L40Gy	0		0	0	0	0	1	1	0.15	0	71	71	71	71
Q004683	1	1	Adjuvant	IDC		9	0	1	0	3	0	0	0+	0.75	FEC100x3 Doc100x3	None	0		0	0	0	0	0	1	0.3	0	70	70	70	70
Q004688	2	1	Adjuvant	Medullary		11	0	1	0	3	0	0	0+	0.70	FEC100x3 Doc100x3	L40Gy	0		0	0	0	1	1	1	0.4	0	67	67	67	67
Q004735	1	1	Adjuvant	IDC		22	1	2	1	3	0	0.05	1+	0.94	FEC100x3 Doc100x3	LR50Gy	0		0	0	0	1	1	1	0.55	0	71	71	71	71
Q004783	3	0	none	IDC		25	0	2	0	3	<10%	<10%	1+	0.45	None	L40Gy	0		0	0	0	0	0	1	0.1	0	67	67	67	67
Q004794	2	1	Adjuvant	IDC		15	0	1	0	3	0	0	1+	0.70	FEC100x3 Doc100x3	L40Gy	0		0	0	0	0	0	1	0.01	0	70	70	70	70
Q004833	2	1	Adjuvant	IDC		14	0	1	0	2	0	0	2+ Not amplified	0.28	FEC100x3 Doc100x3	L40Gy	0		0	0	0	0	0	0	0.2	0	54	54	54	54
Q004869	2	1	Neoadjuvant	IDC	N+ cytology	.	1	.	.	.	5%	0	1+	0.30	FEC75x3 Doc80x3	LR50Gy	0		0	0	0	0	0	1	0.01	0	70	70	70	70
Q004870	1	1	Adjuvant	IDC		12	1	1	1	3	0	0	0+	0.86	FEC100x3 Doc100x3	LR66Gy	0		0	0	0	1	1	2	0.9	0	68	68	68	68
Q004877	2	1	Neoadjuvant	ILC Pleomorf type	N+ cytology	.	1	.	.	3	0	0	0+	0.80	FEC100x3 Doc100x3	LR50Gy	1	D	1	0	1	0	0	1	0.3	1	71	71	41	41
Q004935	2	1	Adjuvant	Neuroedocrine small cell type		23	0	2	0	3	0	0	0+	0.80	FEC75x3 Doc80x3	L40Gy	0		0	0	0	0	0	0	0.25	0	70	70	70	70
Q004949	2	1	Adjuvant	IDC		15	0	1	0	3	0	0	0+	0.90	FEC100X5 Doc100x1	L40Gy	0		0	0	0	1	1	1	0.3	0	65	65	65	65
Q004967	3	0	none	IDC		61	2	3	1	2	0	0	2+ Not amplified	0.15	None	LR50Gy	0		0	0	0	0	0	0	0.1	0	71	71	71	71
Q004982	2	1	Adjuvant	IDC		19	0	1	0	3	0	0	1+	0.66	FEC100x3 Paclix9	L40Gy	0		0	0	0	1	1	2	0.7	0	71	71	71	71
Q004983	2	1	Adjuvant	IDC		17	1	1	1	3	0	0	2+ Not amplified	0.70	FEC100x3 Doc100x3	LR50Gy	0		0	0	0	1	0	1	0.3	0	72	72	72	72
Q005001	2	0	none	IDC		9	0	1	0	3	0	0	1+	0.91	None	L40Gy	0		0	0	0	0	1	2	0.2	0	66	66	66	66
Q005010	2	0	none	IDC		20	1	1	1	2	0	0	1+	0.35	None	None	0		0	0	0	0	0	0	0.35	0	72	72	72	72
Q005025	1	1	Adjuvant	Medullary		23	0	2	0	3	0.05	0	0+	0.85	FEC100x3 Doc100x3	None	0		0	0	0	1	1	1	0.6	0	66	66	66	66
Q005026	1	1	Adjuvant	IDC		41	6	2	2	3	0	0	0+	0.70	FEC100x3 Doc100x3	LR66Gy	0		0	0	0	1	1	2	0.8	0	66	66	66	66
Q005030	1	1	Adjuvant	IDC		22	0	2	0	3	0	0	0+	0.60	FEC100x3 Doc100x3	L40Gy	0		0	0	0	0	0	0	0.3	0	66	66	66	66
Q005036	1	1	Adjuvant	IDC		22	0	2	0	3	0	0	0+	0.91	FEC100x3 Doc100x3	L40Gy	0		0	0	0	0	0	1	0.15	0	70	70	70	70
Q005050	2	1	Adjuvant	IDC		30	0	2	0	3	0	0	2+ Not amplified	0.80	FEC100x3 Doc100x3	None	0		0	0	0	0	1	1	0.25	0	72	72	72	72
Q005088	2	0	none	ILC		10	0	1	0	2	0	0	2+ Not amplified	0.15	None	L42,5Gy	0		0	0	0	0	0	0	0.1	0	66	66	66	66
Q005101	3	0	none	Squamous		100	0	4	0	3	0	0	1+	0.53	None	None	0		0	0	0	0	0	0	0.1	0	30	30	30	30
Q005110	1	1	Adjuvant	IDC		22	0	2	0	3	0	0	0+	0.85	FEC100x3 Doc100x3	L66GY	0		0	0	0	1	1	1	0.05	0	72	72	72	72
Q005131	2	0	none	IDC		24	0	2	0	3	0.05	0	0+	0.94	None	None	0		0	0	0	1	1	1	0.4	0	73	73	73	73
Q005139	3	0	none	IDC		40	20	2	3	3	0	0	1+	0.80	None	LR50Gy	1	D	1	0	1	0	0	0	0.15	1	21	21	16	16
Q005141	3	0	none	IDC		25	0	2	0	3	0	0	2+ Not amplified	0.30	None	L42,5Gy	0		0	0	0	0	0	0	0.2	0	73	73	73	73
Q005148	3	0	none	Acinic cell		60	0	3	0	3	0	0	0+	0.70	None	LR50Gy	0		0	1	0	0	0	0	0.01	1	63	63	63	63
Q005158	3	0	none	Invasive Apocrine		21	1	2	1	3	0	0	2+ Not amplified	0.35	None	None	0		0	0	0	0	0	0	0.1	0	53	53	53	53
Q005185	3	0	none	IDC		24	0	2	0	3	0	0	1+	0.80	None	None	0		0	0	0	1	1	2	0.15	0	62	62	62	62
Q005193	2	1	Adjuvant	IDC		26	4	2	2	3	0	0	0+	0.34	FEC75x3 Doc80x3	LR50Gy	1	D	1	1	1	0	0	1	0.1	1	64	64	52	52
Q005203	2	1	Adjuvant	Lobular pleomorf type		37	18	2	3	3	0	0	0+	0.52	FEC75x3 Doc80x3	LR50Gy	1	D	1	1	1	0	0	0	0.15	1	34	34	21	21
Q005208	1	1	Adjuvant	IDC		18	1	1	1	3	0	0	2+ Not amplified	0.50	FEC100x3 Doc100x3	LR66Gy	0		0	0	0	1	1	2	0.4	0	73	73	73	73
Q005283	1	1	Adjuvant	IDC with medullary features		25	2	2	1	3	0	0	0+	0.90	FEC100x3 Doc100x3	LR50Gy	0		0	0	0	1	1	2	0.4	0	73	73	73	73
Q005330	3	0	none	IDC		80	0	3	0	3	0	0	1+	0.44	None	None	1	D	1	1	1	0	0	0	0.02	1	17	17	6	6
Q005332	3	0	none	Metaplastic		35	0	2	0	3	0	0	0+	0.52	None	None	0		0	1	0	0	0	0	0.05	1	36	36	36	36
Q005338	1	1	Adjuvant	IDC		13	0	1	0	3	0	0	0+	0.80	FEC100x3 Doc100x3	L54Gy	1	D	1	1	1	1	1	2	0.6	1	65	65	37	37
Q005350	2	1	Neoadjuvant	IDC	N+ cytology	.	0	.	.	3	0	<10%	1+	0.50	FEC100x3 Doc100x3	LR50Gy	0		0	0	0	0	0	0	0.5	0	76	76	76	76
Q005362	2	1	Adjuvant	IDC		16	1	1	1	3	0	0	1+	0.60	FEC60X6	LR50Gy	0		0	0	0	1	0	0	0.2	0	76	76	76	76
Q005402	2	1	Adjuvant	IDC		17	0	1	0	3	0	0	2+ Not amplified	0.50	FEC100x3 Doc100x3	None	0		0	0	0	1	1	2	0.05	0	54	54	54	54
Q005423	1	1	Adjuvant	IDC		23	0	2	0	3	0	0	2+ Not amplified	0.95	FEC100x3 Doc100x3	L66Gy	0		0	0	0	0	0	0	0.15	0	75	75	75	75
Q005462	2	1	Adjuvant	IDC		32	0	2	0	3	0	0	2+ Not amplified	0.60	FEC75x3 Doc80x3	None	0		0	0	0	0	0	0	0.05	0	74	74	74	74
Q005489	1	1	Adjuvant	IDC		20	0	1	0	3	0	0	1+	0.67	FEC100x3 Doc100x3	L50Gy	1	D	1	0	1	1	0	0	0.15	1	76	76	34	34
Q005520	1	1	Neoadjuvant	IDC	SN neg	.	0	.	.	.	0	0	0+	0.70	FEC100x3 Doc100x3	LR50Gy	0		0	0	0	0	0	0	0.01	0	66	66	66	66
Q005522	1	1	Neoadjuvant	IDC	N+ cytology	.	0	.	.	3	0	1%	1+	0.60	FEC100x3 Doc100x3	LR50Gy	0		0	0	0	0	0	0	0.1	0	75	75	75	75
Q005560	1	1	Adjuvant	IDC		23	0	2	0	3	0	0	0+	1.00	FEC100x3 Doc100x3	L50Gy	0		0	0	0	1	1	1	0.4	0	71	71	71	71
Q005588	1	0	none	IDC		6	0	1	0	3	0	0	0+	0.50	None	L50Gy	0		0	0	0	0	0	0	0.1	0	76	76	76	76
Q005627	1	1	Adjuvant	Medullary		23	0	2	0	3	0.01	0.03	1+	0.95	FEC100x3 Doc100x3	L50Gy	0		0	0	0	1	1	2	0.1	0	78	78	78	78
Q005661	2	1	Adjuvant	IDC		30	0	2	0	3	0	0	0+	0.45	FEC100x3 Doc100x3	L42,5Gy	0		0	0	0	0	0	0	0.1	0	67	67	67	67
Q005731	2	1	Adjuvant	ILC		27	0	2	0	2	0.05	0.01	2+ Not amplified	0.17	FEC100x3 Doc100x3	None	0		0	0	0	0	0	0	0	0	67	67	67	67
Q005746	2	1	Adjuvant	IDC		20	0	1	0	3	0	0	2+ Not amplified	0.96	FEC100x3 Doc100x3	L42,5Gy	0		0	0	0	0	0	1	0.5	0	74	74	74	74
Q005776	3	0	none	IDC		40	6	2	2	2	0	0	1+	0.30	None	LR50Gy	1	D	1	0	1	0	0	0	0.3	1	.	.	18	18
Q005779	3	0	none	IDC		15	0	1	0	3	0.05	0	0+	0.65	None	None	0		0	0	0	0	0	0	0.07	0	75	75	75	75
Q005786	1	1	Adjuvant	IDC		35	2	2	1	3	0	0	2+ Not amplified	0.70	FEC100x3 Doc100x3	LR50Gy	0		0	0	0	1	1	2	0.2	0	68	68	68	68
Q005833	2	1	Adjuvant	IDC		20	0	1	0	3	0.01	0	1+	0.50	FEC75x3 Doc80x3	None	1	L	1	0	0	0	0	0	0.01	1	73	73	40	73
Q005835	3	0	none	Metaplastic		35	0	2	0	2	0	0	0+	0.44	None	None	0		0	0	0	0	0	2	0.05	0	79	79	79	79
Q005881	2	1	Adjuvant	IDC Apocrine		15	0	1	0	2	0	0	2+ Not amplified	0.25	FEC75x3 Doc80x3	L42,5Gy	0		0	1	0	0	0	0	0.05	1	51	51	51	51
Q005901	3	0	none	IDC		25	1	2	1	3	0.05	0	1+	0.74	None	None	1	D	1	1	1	1	1	2	0.5	1	28	28	27	27
Q005909	1	1	Adjuvant	IDC		35	2	2	1	3	0.01	0	0+	0.67	FEC100x3 Doc100x3	LR50Gy	1	D	1	1	1	1	0	1	0.2	1	43	43	16	16
Q005923	2	1	Adjuvant	IDC		15	0	1	0	3	0	0	0+	0.69	FEC100x3 Doc100x3	L42,5Gy	0		0	0	0	1	0	1	0.6	0	72	72	72	72
Q005948	2	1	Adjuvant	IDC		25	1	2	1	3	0.01	0	1+	0.92	FEC100x3 Doc100x3	L42,5Gy	0		0	0	0	1	1	2	0.7	0	76	76	76	76
Q005965	2	1	Adjuvant	IDC		17	0	1	0	3	0	0	1+	0.25	FEC75x1 CMFx1	None	0		0	0	0	1	1	2	0.3	0	79	79	79	79
Q006031	2	1	Adjuvant	IDC		40	2	2	1	3	0	0	0+	0.90	FEC100x3 Doc100x3	LR50Gy	0		0	0	0	1	1	1	0.6	0	66	66	66	66
Q006108	2	1	Adjuvant	IDC		12	0	1	0	3	<10%	0	1+	0.70	FEC100x3 Doc100x3	L42,5Gy	0		0	0	0	1	1	2	0.5	0	81	81	81	81
Q006115	2	1	Neoadjuvant	IDC	N+ cytology	.	7	.	.	.	0	0	1+	0.27	FEC100x3 Doc100x3	LR50Gy	1	D	1	1	1	0	0	1	0.4	1	22	22	20	20
Q006213	2	1	Adjuvant	IDC Apocrine		22	1	2	1	2	0	0	2+ Not amplified	0.10	FEC75x3 Doc80x3	None	0		0	0	0	0	0	0	0.1	0	82	82	82	82
Q006313	3	0	none	IDC		19	0	1	0	3	0	0	0+	0.95	None	None	0		0	0	0	0	0	1	0.3	0	81	81	81	81
Q006391	1	1	Adjuvant	IDC		12	0	1	0	3	0.02	0	1+	0.26	FEC100x3-Doc100x3	L50Gy	0		0	0	0	1	1	2	0.6	0	79	79	79	79
Q006401	2	1	Adjuvant	IDC		30	1	2	1	3	0.05	0	0+	0.99	FEC100x3-Doc100x3	None	0		0	0	0	0	0	0	0.2	0	81	81	81	81
Q006443	1	1	Adjuvant	IDC		27	5	2	2	3	0	0	0+	0.80	FEC100x3 Doc100x3	LR50Gy	0		0	0	0	0	0	1	0.3	0	83	83	83	83
Q006451	2	1	Adjuvant	IDC		15	1	1	1	3	0	0	1+	0.35	FEC100X5 Doc100x1	L42,5Gy	0		0	0	0	1	1	2	0.5	0	83	83	83	83
Q006473	2	1	Adjuvant	IDC		23	1	2	1	3	0	0	0+	0.90	FEC100x3 Doc100x3	LR50Gy	0		0	0	0	1	1	2	0.25	0	83	83	83	83
Q006498	2	0	none	IDC		90	3	3	1	3	0	0	1+	0.90	None	None	0		0	0	0	0	0	0	0.1	0	6	6	6	6
Q006501	2	1	Adjuvant	IDC with metaplastic focus		32	1	2	1	3	0	0	0+	0.50	FEC100x3 Doc100x3	L42,5Gy	0		0	0	0	0	0	0	0.1	0	68	68	68	68
Q006507	2	1	Adjuvant	Invasive Apocrine		30	12	2	3	2	0	0	1+	0.21	FEC75x3-Doc80x3	LR50Gy	1	D	1	1	1	0	0	0	0.1	1	33	33	30	30
Q006545	2	1	Adjuvant	IDC with medullary features		25	0	2	0	3	0	0	0+	0.80	FEC100x3 Doc100x3	L42,5Gy	0		0	0	0	0	0	1	0.05	0	78	78	78	78
Q006566	2	1	Adjuvant	IDC		20	0	1	0	3	0	0	2+ Not amplified	0.80	FEC100x3 Doc100x3	None	0		0	0	0	1	1	2	0.4	0	79	79	79	79
Q006592	2	1	Adjuvant	IDC		55	1	3	1	3	0	0	1+	0.80	FEC100x3 Doc100x3	LR50Gy	0		0	0	0	0	0	1	0.15	0	85	85	85	85
Q006640	2	0	none	IDC		10	0	1	0	2	0	0	2+ Not amplified	0.18	None	None	0		0	0	0	0	0	0	0.01	0	84	84	84	84
Q006659	2	1	Adjuvant	IDC		13	0	1	0	3	0	0	1+	0.90	FEC75x3 Doc80x3	L42,5Gy	0		0	0	0	1	1	2	0.2	0	85	85	85	85
Q006669	2	1	Adjuvant	IDC		20	0	1	0	3	0	0	0+	0.75	FEC100x3 Doc100x3	L42,5Gy	1	D	1	1	1	0	0	0	0	1	55	55	38	38
Q006696	1	1	Adjuvant	IDC		40	1	2	1	3	0	0	0+	0.95	FEC100x3 Doc100x3	LR50Gy	0		0	0	0	0	0	0	0.4	0	81	81	81	81
Q006697	1	1	Adjuvant	IDC		13	2	1	1	3	0	0.01	1+	0.95	FEC100x3 Doc100x3	LR50Gy	1	D	1	1	1	1	0	0	0.5	1	22	22	20	20
Q006704	2	1	Adjuvant	IDC		25	0	2	0	2	0	0	0+	0.45	FEC100x3 Doc100x3	L42,5Gy	0		0	0	0	0	0	0	0.1	0	85	85	85	85
Q006732	2	1	Adjuvant	IDC		9	0	1	0	3	0	0	1+	0.85	FEC100x3 Doc80x3	L42,5Gy	0		0	0	0	0	0	1	0.4	0	86	86	86	86
Q006764	2	1	Adjuvant	IDC		18	2	1	1	3	0	0.01	2+ Not amplified	0.90	FEC60x3 Doc80x3	LR50Gy	0		0	0	0	1	1	2	0.7	0	86	86	86	86
Q006815	2	1	Adjuvant	IDC medullary		20	10	2	2	3	0	0	1+	0.70	FEC75x3 Doc80x3	LR50Gy	1	D	1	1	1	1	1	2	0.9	1	73	73	22	22
Q006823	3	0	none	IDC		48	0	2	0	3	0	0	1+	0.45	None	None	0		0	1	0	1	1	2	0.4	1	41	41	41	41
Q006825	3	0	none	IDC		14	0	1	0	3	0	0	1+	0.60	None	None	0		0	0	0	0	0	0	0.1	0	86	86	86	86
Q006907	3	0	none	IDC		17	0	1	0	3	0	0	1+	0.80	None	None	0		0	1	0	0	0	0	0	1	13	13	13	13
Q006939	2	1	Adjuvant	IDC		17	0	1	0	3	0	0	2+ Not amplified	0.80	FEC100x3 Doc100x3	L42,5Gy	0		0	0	0	0	0	0	0.35	0	88	88	88	88
Q006960	2	1	Adjuvant	IDC		18	0	1	0	3	0	0	0+	0.70	FEC100x3 Doc100x3	L42,5Gy	0		0	0	0	1	1	1	0.8	0	78	78	78	78
Q006963	2	1	Adjuvant	IDC		19	0	1	0	3	0	0	0+	0.28	FEC100x3 Doc100x3	None	0		0	0	0	1	1	2	0.8	0	88	88	88	88
Q006999	2	1	Adjuvant	IDC		13	0	1	0	3	0.05	0.02	1+	0.70	FEC75x3 Doc80x1	L42,5Gy	0		0	1	0	1	1	2	0.45	1	57	57	57	57
Q007134	2	1	Adjuvant	IDC		21	0	2	0	3	0	0	1+	0.81	FEC100x3 Doc100x3	L42,5Gy	0		0	0	0	0	0	0	0.2	0	90	90	90	90
Q007141	2	1	Adjuvant	IDC		1	9	1	2	3	0	0	0+	0.17	FEC75x3 Doc80x3	LR50Gy	1	D	1	0	1	0	0	0	0.25	1	63	63	27	27
Q007148	3	0	none	IDC		23	0	2	0	3	0	0	0+	0.51	None	None	0		0	0	0	1	1	1	0.3	0	77	77	77	77
Q007150	1	1	Neoadjuvant	IDC	N+ cytology	.	1	.	.	3	0	0	0+	0.90	FEC100x3 Doc100x3	LR50Gy	1	L	1	1	1	0	0	0	0.01	1	51	51	11	15
Q007170	2	1	Adjuvant	IDC		14	0	1	0	3	0	0	1+	0.86	FEC75x3 Doc80x3	L42,5Gy	0		0	0	0	1	1	2	0.4	0	91	91	91	91
Q007194	2	1	Adjuvant	IDC		11	0	1	0	3	0	0	2+ Not amplified	0.43	FEC100x3 Doc100x3	L45,5Gy	0		0	0	0	0	0	0	0.2	0	90	90	90	90
Q007215	2	1	Adjuvant	IDC		24	3	2	1	3	0	0	0+	0.81	FEC100x3 Doc100x3	LR50Gy	0		0	0	0	0	0	0	0.1	0	90	90	90	90
Q007295	1	0	none	IDC		10	0	1	0	3	0	0	0+	0.61	None	L42,5Gy	0		0	0	0	1	1	2	0.6	0	89	89	89	89
Q007306	2	0	none	IDC Apocrine		9	0	1	0	2	0	0	2+ Not amplified	0.10	None	L42,5Gy	0		0	0	0	0	0	0	0	0	91	91	91	91
Q007352	2	1	Adjuvant	IDC		20	0	1	0	3	0.05	0	0+	0.85	FEC100x3 Doc100x3	L42,5Gy	1	D	1	1	1	0	0	0	0.02	1	58	58	45	45
Q007353	2	1	Adjuvant	IDC Apocrine		11	0	1	0	2	0	0	1+	0.12	FEC100x3 Doc100x3	L42,5Gy	0		0	0	0	1	0	0	0.05	0	91	91	91	91
Q007363	2	1	Adjuvant	IDC		14	7	1	2	3	0	0	0+	0.63	FEC100x5	None	0		0	1	0	0	0	0	0.1	1	5	5	5	5
Q007463	3	0	none	IDC		20	0	1	0	3	0	0	1+	0.82	None	None	1	D	.	1	.	1	1	1	0.65	1	57	57	56	.
Q007520	2	1	Adjuvant	Metaplastic		34	2	2	1	3	0	0	0+	0.40	FEC75x6	LR50Gy	1	D	1	1	1	1	1	1	0.5	1	25	25	15	15
Q007540	2	1	Adjuvant	IDC		30	0	2	0	3	0	0	0+	0.30	FEC100x3 Doc100x3	L42,5Gy	0		0	0	0	1	0	0	0.1	0	87	87	87	87
Q007541	2	1	Adjuvant	IDC		17	0	1	0	3	0	0	0+	0.60	FEC100x3 Doc100x3	L42,5Gy	0		0	0	0	1	1	1	0.3	0	91	91	91	91
Q007549	2	0	none	ILC		25	0	2	0	2	1-10%	0	0+	0.13	None	None	1	D	1	1	1	1	1	2	0.3	1	76	76	53	53
Q007566	3	0	none	Metaplastic		55	0	3	0	3	0	0	0+	0.80	None	None	0		0	0	0	1	1	1	0.25	0	72	72	72	72
Q007567	1	1	Adjuvant	IDC with medullary features		22	0	2	0	3	0	<1%	0+	>0.50	FEC100x3 Doc100x3	None	0		0	0	0	1	1	2	0.6	0	61	61	61	61
Q007575	2	1	Adjuvant	IDC		11	1	1	1	3	0	0	1+	0.69	FEC100x3 Doc100x3	L40Gy	1	D	1	1	1	1	1	1	0.05	1	51	51	44	44
Q007579	2	1	Adjuvant	IDC		37	0	2	0	3	0	0	0+	0.80	FEC100x3 Doc100x3	L42,5Gy	1	D	1	1	1	0	0	0	0.05	1	20	20	17	17
Q007596	2	1	Adjuvant	IDC		18	2	1	1	3	0	0	1+	0.50	FEC100x3 Doc100x3	LR50Gy	.		.	0	.	1	1	2	0.6	.	93	93	.	.
Q007621	3	0	none	IDC		19	1	1	1	3	0	0	2+ Not amplified	0.28	None	L42,5Gy	0		0	0	0	1	0	0	0	0	92	92	92	92
Q007627	1	1	Adjuvant	IDC		10	0	1	0	3	0	0	1+	0.56	FEC100x3 Doc100x3	None	0		0	0	0	0	0	0	0.35	0	90	90	90	90
Q007661	2	1	Adjuvant	IDC		21	0	2	0	3	0	0	0+	0.60	FEC100x6	None	1	D	1	1	1	0	0	0	0.02	1	19	19	17	17
Q007662	2	1	Adjuvant	IDC		22	0	2	0	3	0	1-10%	1+	0.92	FEC100x6	L42,5Gy	0		0	0	0	1	1	1	0.3	0	87	87	87	87
Q007699	2	1	Adjuvant	IDC		20	0	1	0	3	0	0	2+ Not amplified	0.80	FEC100x6	None	1	D	1	1	1	1	1	1	0.2	1	62	62	50	50
Q007706	2	1	Adjuvant	ILC		20	0	1	0	2	0	0	1+	0.13	FEC75x6	None	1	D	1	1	1	0	0	0	0.05	1	88	88	72	72
Q007713	3	0	none	IDC		30	1	2	1	3	0	0	1+	0.95	None	None	0		0	0	0	1	1	2	0.3	0	95	95	95	95
Q007758	2	1	Adjuvant	IDC		15	0	1	0	3	0	0	1+	>0.50	FEC75X3 PacliX9	L42,5Gy	0		0	0	0	0	0	0	0.01	0	96	96	96	96
Q007781	1	1	Adjuvant	IDC		23	2	2	1	3	0	0	0+	0.80	FEC100x3 Doc100x3	LR50Gy	0		0	0	0	0	0	0	0.1	0	94	94	94	94
Q007806	3	0	none	IDC		22	0	2	0	3	0	0	2+ Not amplified	>0.50	None	None	0		0	1	0	0	0	2	0.05	1	28	28	28	28
Q007831	3	0	none	IDC		25	3	2	1	3	0	0	0+	0.80	None	LR50Gy	1	D	1	1	1	0	0	0	0.3	1	22	22	19	19
Q007887	2	0	none	Apokrin		10	0	1	0	2	<10%	<10%	1+	0.11	None	L42,5Gy	0		0	0	0	1	0	0	0.05	0	95	95	95	95
Q007894	1	1	Adjuvant	IDC Medullary features		70	0	4	0	3	<10%	0	2+ Not amplified	>0.80	Doc-Carbox6	LR50Gy	0		0	0	0	1	1	2	0.3	0	83	83	83	83
Q007927	1	1	Adjuvant	IDC		70	5	3	2	3	0	0	0+	1.00	FEC100x3 Doc100x3	LR50Gy	0		0	0	0	1	0	1	.	0	26	26	26	26
Q007935	3	0	none	IDC		15	2	1	1	3	0	0	0+	0.30	None	LR50Gy	0		0	0	0	0	0	0	0.15	0	84	84	84	84
Q007938	1	1	Adjuvant	IDC		14	2	1	1	3	0	0.01	2+ Not amplified	0.64	FEC100x3 Doc100x3	LR50Gy	1	L	1	0	0	0	0	0	0.01	1	96	96	33	96
Q007943	2	1	Adjuvant	IDC		45	1	2	1	3	1-5%	0	2+ Not amplified	0.80	FEC100x3 Doc100x3	LR50Gy	0		0	0	0	1	1	1	0.1	0	95	95	95	95
Q007956	2	1	Adjuvant	IDC		21	0	2	0	3	<10%	<10%	0+	>0.50	FEC100x3 Doc100x2	L42,5Gy	0		0	0	0	1	1	1	0.15	0	91	91	91	91
Q007960	2	0	none	IDC		12	0	1	0	3	0	0	0+	0.60	None	L42,5Gy	0		0	0	0	1	1	2	0.05	0	73	73	73	73
Q007987	3	0	none	IDC		48	2	2	1	3	0	0	0+	0.40	None	LR50Gy	1	D	1	1	1	0	0	0	0.1	1	32	32	29	29
Q008036	2	1	Adjuvant	IDC		12	1	1	1	3	<10%	<10%	NEGATIVE	0.80	FEC75X3 PacliX9	None	0		0	0	0	1	1	2	0.7	0	97	97	97	97
Q008105	2	0	none	IDC		9	0	1	0	3	0	0	0+	0.80	None	None	0		0	1	0	0	0	0	0.05	1	66	66	66	66
Q008115	1	1	Adjuvant	IDC		13	0	1	0	3	0	0	0+	0.90	FEC100X1	L66Gy	1	D	1	0	1	1	1	1	0.15	1	26	26	23	23
Q008122	2	1	Adjuvant	IDC		28	0	2	0	3	0	0	1+	0.97	FEC100x3 Doc100x3	None	0		0	0	0	1	1	1	0.25	0	98	98	98	98
Q008153	1	1	Adjuvant	IDC		52	0	3	0	3	0	0	1+	0.96	FEC100x3 Doc100x3	LR50Gy	1	D	1	1	1	1	1	1	0.65	1	19	19	13	13
Q008174	2	1	Adjuvant	IDC		30	17	2	3	3	0	0	1+	0.90	FEC100x3 Doc100x3	LR50Gy	0		0	0	0	1	1	2	0.3	0	99	99	99	99
Q008211	2	1	Adjuvant	IDC		60	0	3	0	3	0	0	0+	0.85	FEC100X1	None	1	D	.	1	.	1	1	2	0.2	1	35	35	21	.
Q008226	2	1	Adjuvant	IDC		80	4	3	2	3	0	0	1+	0.26	FEC100X3 DOC100X3	LR50Gy	1	L	1	1	1	0	0	0	0.1	1	50	50	18	44
Q008246	3	0	none	IDC		18	1	1	1	2	0	0	NEGATIVE	0.18	None	None	1	D	1	1	1	0	0	0	0	1	62	62	54	54
Q008324	1	1	Adjuvant	IDC		20	21	1	3	3	0	1-10%	1+	0.50	FEC100x3-Doc100x3	LR50Gy	0		0	0	0	0	1	1	0.6	0	89	89	89	89
Q008346	2	1	Adjuvant	IDC		18	0	1	0	3	0	0	1+	0.29	FEC75x6	L42,5Gy	0		0	1	0	0	0	0	0.05	1	49	49	49	49
Q008400	3	0	none	IDC		40	0	2	0	3	0	0	1+	0.60	None	None	0		0	0	0	1	1	1	0.7	0	14	14	14	14
Q008431	3	0	none	IDC		25	0	2	0	3	0	0	1+	0.37	None	None	1	L	1	0	0	0	0	0	0	1	100	100	40	100
Q008457	1	1	Adjuvant	IDC		27	0	2	0	3	0	0	2+ Not amplified	0.54	FEC100x3 Doc100x3	L50Gy	0		0	0	0	0	0	0	0.1	0	90	90	90	90
Q008461	2	1	Adjuvant	IDC		23	0	2	0	3	0	0	0+	>0.30	ddECx4 ddDocx4	None	0		0	0	0	1	0	1	0.3	0	101	101	101	101
Q008464	2	1	Adjuvant	IDC		22	0	2	0	3	0	0	0+	0.55	FECx6	L42,5Gy	0		0	0	0	1	0	0	0.15	0	102	102	102	102
Q008479	3	0	none	IDC Apocrine		90	0	4	0	2	0	0	2+ Not amplified	0.14	None	None	0		0	0	0	0	0	0	0.05	0	99	99	99	99
Q008488	2	0	none	IDC Apocrine		10	0	1	0	2	<10%	<10%	2+ Not amplified	0.25	None	None	1	L	0	0	0	0	0	0	0.2	1	79	79	16	79
Q008508	2	1	Adjuvant	Invasive medullary		18	0	1	0	3	0	0	0+	>0.90	FEC100x3 Doc100x3	L42,5Gy	0		0	0	0	1	1	2	0.7	0	89	89	89	89
Q008531	2	1	Adjuvant	IDC Medullary features		17	1	1	1	3	1-10%	0	1+	>0.30	FEC100x3 Doc100x3	L42,5Gy	0		0	0	0	1	1	2	0.05	0	101	101	101	101
Q008557	2	1	Adjuvant	Invasive medullary		15	0	1	0	3	<10%	<10%	2+ Not amplified	>0.30	FEC100x3 Doc100x3	L50Gy	0		0	0	0	1	0	0	0.2	0	100	100	100	100
Q008583	2	1	Adjuvant	IDC		26	1	2	1	2	0	0	0+	0.34	FEC100x3 Doc100x3	None	0		0	0	0	1	1	1	0.05	0	92	92	92	92
Q008607	2	1	Adjuvant	IDC		22	1	2	1	3	0	0	1+	0.90	FEC100x3-Doc100x3	None	0		0	0	0	1	1	2	0.15	0	103	103	103	103
Q008680	3	0	none	IDC		22	3	2	1	3	0	0	2+ Not amplified	0.30	None	None	0		0	0	0	1	1	2	0.6	0	102	102	102	102
Q008704	2	1	Adjuvant	IDC Apocrine		12	1	1	1	2	0	0	0+ Not amplified	0.14	FEC75x5	None	1	L	1	0	.	0	0	0	0.01	1	103	103	58	.
Q008725	2	1	Adjuvant	IDC		25	0	2	0	3	0	0	2+ Not amplified	0.90	FEC100x3 Doc100x3	None	0		0	0	0	1	1	2	0.5	0	104	104	104	104
Q008735	3	0	none	Invasive Apocrine		16	0	1	0	2	<10%	<10%	2+ Not amplified	0.10-0.15	None	L42,5Gy	0		0	1	0	0	0	0	.	1	85	85	85	85
Q008763	3	0	none	Invasive adoncystic		20	0	1	0	2	0	0	0+	0.50	None	None	1	D	1	1	1	0	0	0	0.05	1	15	15	14	14
Q008783	3	0	none	IDC and mucinose		20	.	1	.	3	0	0	0+	N/S	None	None	1	L	1	0	0	0	0	0	0.5	1	46	46	18	46
Q008798	2	1	Adjuvant	IDC		11	1	1	1	3	<10%	<10%	NEGATIVE	0.57	FEC100X3Doc100X3	L42,5Gy	0		0	0	0	1	0	0	0.01	0	104	104	104	104
Q008826	2	0	none	IDC		10	0	1	0	3	0	0	0+	0.60	None	L42,5Gy	1	D	.	1	.	1	0	1	0.6	1	65	65	38	.
Q008834	2	1	Adjuvant	IDC		35	4	2	2	3	<10%	<10%	0+	0.24	FEC100x6	LR50Gy	1	D	1	1	1	0	0	0	0.05	1	28	28	12	12
Q008839	2	0	none	IDC		10	0	1	0	2	1-10%	1-10%	1+	0.25	None	None	0		0	0	0	0	0	0	0.05	0	106	106	106	106
Q008844	3	0	none	IDC		27	18	2	3	3	0	0	Not amplified	0.25	None	None	1	L	1	1	1	0	0	0	0.1	1	26	26	9	16
Q008846	1	1	Adjuvant	IDC		12	0	1	0	3	0	0	0+	0.90	FEC100x3 Doc100x3	None	0		0	0	0	1	1	1	0.7	0	99	99	99	99
Q008847	1	1	Adjuvant	IDC		18	0	1	0	3	<10%	<10%	1+	0.95	FEC100x3 Doc100x3	L50+16Gy	0		0	0	0	1	0	0	0.1	0	88	88	88	88
Q008867	2	1	Adjuvant	IDC		14	0	1	0	3	0	0	1+	0.95	FEC100x6	L42,5Gy	0		0	0	0	0	0	0	0.05	0	101	101	101	101
Q008965	2	1	Adjuvant	IDC		50	4	2	2	3	0	0	0+	0.94	FEC75X3 PacliX9	LR50Gy	0		0	0	0	1	0	0	0.05	0	105	105	105	105
Q009009	1	1	Adjuvant	IDC		17	2	1	1	3	<10%	0	2+ Not amplified	0.90	ddECx4 Docx3	LR50Gy+16Gy boost	0		0	0	0	1	1	2	0.8	0	102	102	102	102
Q009027	2	1	Adjuvant	IDC		25	3	2	1	3	0	<10%	1+	>0.50	ddECx4 Docx3	LR50Gy	0		0	0	0	1	0	0	0.2	0	108	108	108	108
Q009036	2	1	Adjuvant	IDC		10	0	1	0	3	0	0	1+	>0.50	FEC100x3 Doc100x3	L42,5Gy	0		0	0	0	1	0	0	0.1	0	106	106	106	106
Q009043	2	1	Adjuvant	IDC		16	0	1	0	3	<10%	<10%	0+	>0..30	FEC75X3 PacliX9	L50Gy	0		0	0	0	0	0	0	0.1	0	106	106	106	106

## Sheet: SP142 scores
SCAN-B_external_ID	Observer 1 Core 1 SP142 IC score	Observer 1 Core 1 SP142 IC	Observer 1 Core 1 SP142 IC	Observer 2 Core 2 SP142 IC			SP142 IC score: 0 is <1% and 1 is =>1%
Q007627	0	0	0	0
Q007463	1	1	1	1
Q007170	1	1	1	1
Q006732	0	0	0	0
Q006213	0	0	0	0
Q005948	1	1	1	1
Q005923	0	1	0	1
Q005909	0	1	0	1
Q005965	1	1	1	1
Q005901	1	1	1	1
Q005786	1	1	1	1
Q005131	1	1	1	1
Q005141	0	0	0	0
Q005030	0	0	0	0
Q005036	0	0	1	0
Q004870	1	1	1	1
Q004620	0	0	0	0
Q004378	1	1	1	1
Q004166	0	0	0	0
Q003979	1	1	1	0
Q003941	0	1	0	1
Q003238	1	1	1	1
Q003162	1	1	1	1
Q002882	0	0	0	0
Q007699	0	1	0	1
Q007541	1	1	1	1
Q007363	0	0	0	0
Q007353	1	0	0	0
Q007295	1	0	1	0
Q007306	0	0	0	0
Q007194	0	0	0	0
Q007148	1	1	1	1
Q007134	0	0	0	0
Q006960	1	0	1	0
Q006963	1	1	1	1
Q006823	1	1	0	1
Q006825	0	0	0	0
Q006764	1	1	1	1
Q006704	0	0	0	0
Q006640	0	0	0	0
Q006313	0	0	0	0
Q005881	0	0	0	0
Q005835	0	0	0	0
Q005779	0	0	0	0
Q005746	0	0	0	0
Q005110	1	0	1	0
Q005050	0	0	0	0
Q005010	0	0	0	0
Q004949	1	1	1	1
Q004935	0	0	0	0
Q004735	0	1	0	1
Q004522	1	0	1	0
Q004472	1	1	1	1
Q004141	0	0	0	0
Q005139	0	0	0	0
Q005088	0	0	0	0
Q005025	1	1	1	1
Q004983	1	1	1	0
Q004833	0	0	0	0
Q004794	0	0	0	0
Q004688	1	0	1	0
Q004460	0	0	0	0
Q004477	1	1	1	1
Q004346	0	0	0	0
Q004238	0	0	0	0
Q004175	1	1	1	1
Q004063	1	1	1	1
Q003970	1	0	1	0
Q003572	1	1	1	1
Q002757	1	0	1	0
Q008834	0	0	0	0
Q008226	0	0	0	0
Q008153	1	1	1	1
Q007520	1	1	1	1
Q007141	0	0	0	0
Q005203	0	0	0	0
Q005026	1	1	1	1
Q007575	1	0	1	0
Q007549	1	1	1	1
Q007579	0	0	0	0
Q007352	0	0	0	0
Q006939	0	0	0	0
Q006815	1	1	1	1
Q006592	0	0	0	0
Q006566	1	1	1	1
Q006498	0	0	0	0
Q006473	1	1	1	1
Q006031	1	1	1	1
Q005776	0	NA	0	NA
Q005588	0	0	0	0
Q005560	1	1	0	1
Q005423	0	0	0	0
Q005338	1	1	1	0
Q005330	0	0	0	0
Q005208	1	1	1	1
Q003697	0	0	0	0
Q003654	1	0	1	0
Q003632	0	0	0	0
Q003105	0	1	0	1
Q003107	1	1	1	1
Q002883	0	0	0	0
Q007713	1	1	0	1
Q007706	NA	0	NA	0
Q007661	0	0	0	0
Q008839	0	0	0	0
Q008826	1	1	1	1
Q008783	0	0	0	0
Q008680	1	1	1	1
Q008400	1	1	1	1
Q008246	0	0	0	0
Q008211	1	1	1	1
Q008174	1	1	1	1
Q008115	1	0	1	0
Q008105	0	0	0	0
Q007987	0	0	0	0
Q007960	1	1	0	1
Q007935	0	0	0	0
Q007927	1	1	1	1
Q007781	0	0	0	0
Q006669	0	0	0	0
Q008965	1	0	0	0
Q008847	1	0	0	0
Q008867	0	0	0	0
Q008844	0	0	0	0
Q008798	1	0	1	0
Q008725	1	1	1	1
Q008704	0	0	0	0
Q008583	0	1	0	1
Q008479	0	0	0	0
Q008457	0	0	0	0
Q008464	1	0	1	0
Q008431	0	0	0	0
Q008122	1	1	1	1
Q007938	0	0	0	0
Q007943	1	0	1	0
Q007887	0	1	0	0
Q007621	0	1	0	0
Q006696	0	0	0	0
Q005661	0	0	0	0
Q005402	1	1	1	1
Q005001	0	0	0	0
Q004381	0	0	0	0
Q003959	1	1	1	0
Q003864	1	1	1	0
Q002798	0	0	0	0
Q009043	0	0	0	0
Q009027	1	0	1	0
Q009009	1	1	1	1
Q009036	1	1	1	1
Q008763	0	0	0	0
Q008735	0	0	0	0
Q008607	1	1	1	1
Q008557	0	1	0	1
Q008531	1	1	1	1
Q008488	0	0	0	0
Q007540	1	0	1	0
Q007150	0	0	0	0
Q006507	0	0	0	0
Q006401	0	0	0	0
Q008846	1	1	1	1
Q007662	1	0	1	0
Q006115	0	0	0	0
Q005489	1	0	1	0
Q005332	0	0	0	0
Q005101	0	0	0	0
Q004982	1	1	1	1
Q004622	0	0	0	0
Q004115	0	1	0	1
Q004078	1	1	1	1
Q004056	0	0	0	0
Q003969	0	0	0	1
Q003720	0	1	0	1
Q003138	0	0	0	0
Q002541	0	0	0	0
Q006697	0	0	1	0
Q007831	0	0	0	0
Q008346	0	0	0	0
Q006108	0	1	0	1
Q005520	NA	0	NA	0
Q005148	0	0	0	0
Q004967	0	0	0	0
Q003967	0	0	1	1
Q003847	0	0	0	0
Q002891	1	0	1	0
Q002607	1	0	1	0
Q008508	1	1	1	1
Q008461	1	1	1	0
Q008324	0	0	0	1
Q008036	1	0	1	1
Q007956	1	1	0	0
Q007894	1	1	1	0
Q007758	0	0	0	0
Q007806	0	0	0	0
Q007596	1	1	1	1
Q007567	1	0	1	1
Q007566	1	0	1	0
Q006999	1	1	1	1
Q006907	0	0	0	0
Q006659	1	1	1	1
Q006545	0	0	0	0
Q006501	0	0	0	0
Q006443	0	0	0	0
Q006451	1	1	1	1
Q006391	1	1	1	1
Q005833	0	0	0	0
Q005731	0	0	0	0
Q005627	1	1	1	1
Q005522	0	0	0	0
Q005462	0	0	0	0
Q005350	0	0	0	0
Q005362	1	1	1	1
Q005283	1	1	1	1
Q005193	0	0	0	0
Q005185	1	1	1	1
Q005158	0	0	0	0
Q004877	0	0	0	0
Q004783	0	0	0	0
Q004683	0	0	0	0
Q004656	0	0	0	0
Q004603	1	0	1	0
Q004455	1	1	1	0
Q004419	1	0	1	0
Q004358	1	1	1	1
Q004343	1	1	1	1
Q004049	0	0	0	0
Q003492	1	1	1	1
Q003205	1	1	1	1
Q002723	0	0	0	0
Q002732	0	0	0	0
Q002602	0	0	0	0
Q007215	0	0	0	0
Q004869	0	0	0	0

## Sheet: 22C3 scores
SCAN-B_external_ID	22C3 IC score Core 1 (0:<1% and 1:=>1%)	22C3 IC score Core 2 (0:<1% and 1:=>1%)	22C3 CPS Core 1 (0:<1, 1:1-9, 2:=>10)	22C3 CPS Core 2 (0:<1, 1:1-9, 2:=>10)
Q007627	0	0	0	0
Q007463	1	1	1	1
Q007170	1	1	2	2
Q006732	0	0	1	0
Q006213	0	0	0	0
Q005948	1	1	2	2
Q005923	0	0	1	1
Q005909	0	0	1	0
Q005965	1	1	2	2
Q005901	1	1	2	2
Q005786	1	0	2	1
Q005131	1	0	1	1
Q005141	0	0	0	0
Q005030	0	0	0	0
Q005036	0	0	1	1
Q004870	1	1	2	2
Q004620	0	0	0	0
Q004378	1	1	2	2
Q004166	0	0	0	0
Q003979	1	1	1	2
Q003941	0	1	1	1
Q003238	1	1	2	2
Q003162	1	1	2	2
Q002882	0	0	0	0
Q007699	0	1	0	1
Q007541	0	1	1	1
Q007363	0	0	0	0
Q007353	0	0	0	0
Q007295	1	0	2	1
Q007306	0	0	0	0
Q007194	0	0	0	0
Q007148	0	1	0	1
Q007134	0	0	0	0
Q006960	0	1	1	1
Q006963	1	1	2	2
Q006823	1	1	2	2
Q006825	0	0	0	0
Q006764	1	1	2	1
Q006704	0	0	0	0
Q006640	0	0	0	0
Q006313	0	0	1	0
Q005881	0	0	0	0
Q005835	0	0	2	2
Q005779	0	0	0	0
Q005746	0	0	1	1
Q005110	1	0	1	1
Q005050	0	1	0	1
Q005010	0	0	0	0
Q004949	1	1	1	1
Q004935	0	0	0	0
Q004735	1	1	1	1
Q004522	1	1	2	2
Q004472	1	1	2	2
Q004141	0	0	0	0
Q005139	0	0	0	0
Q005088	0	0	0	0
Q005025	1	1	1	1
Q004983	0	0	1	1
Q004833	0	0	0	0
Q004794	0	0	1	0
Q004688	1	0	1	1
Q004460	0	0	1	1
Q004477	1	1	2	2
Q004346	0	0	0	0
Q004238	0	0	1	1
Q004175	0	1	0	1
Q004063	1	1	2	2
Q003970	0	0	1	0
Q003572	1	1	2	2
Q002757	1	0	1	1
Q008834	0	0	0	0
Q008226	0	0	0	0
Q008153	1	1	1	1
Q007520	1	1	1	1
Q007141	0	0	0	0
Q005203	0	0	0	0
Q005026	1	1	2	2
Q007575	1	0	1	0
Q007549	1	1	1	2
Q007579	0	0	0	0
Q007352	0	0	0	0
Q006939	0	0	0	0
Q006815	1	1	2	2
Q006592	0	0	1	0
Q006566	1	1	2	2
Q006498	0	0	0	0
Q006473	1	1	2	2
Q006031	1	1	1	1
Q005776	0	0	0	0
Q005588	0	0	0	0
Q005560	0	1	0	1
Q005423	0	0	0	0
Q005338	1	1	2	2
Q005330	0	0	0	0
Q005208	0	1	2	2
Q003697	0	0	0	0
Q003654	1	1	2	1
Q003632	0	0	0	0
Q003105	0	0	0	0
Q003107	1	1	1	1
Q002883	0	0	0	0
Q007713	0	1	1	2
Q007706	0	0	0	0
Q007661	0	0	0	0
Q008839	0	0	0	0
Q008826	0	0	1	1
Q008783	0	0	0	0
Q008680	1	1	2	2
Q008400	1	1	1	1
Q008246	0	0	0	0
Q008211	1	1	2	1
Q008174	0	1	1	2
Q008115	1	0	1	0
Q008105	0	0	0	0
Q007987	0	0	0	0
Q007960	0	1	1	2
Q007935	0	0	0	0
Q007927	0	0	1	0
Q007781	0	0	0	0
Q006669	0	0	0	0
Q008965	0	0	0	0
Q008847	0	0	0	0
Q008867	0	0	0	0
Q008844	0	0	0	0
Q008798	0	0	0	0
Q008725	1	1	2	2
Q008704	0	0	0	0
Q008583	1	NA	1	NA
Q008479	0	0	0	0
Q008457	0	0	0	0
Q008464	0	0	0	0
Q008431	0	0	0	0
Q008122	1	1	1	1
Q007938	0	0	0	0
Q007943	1	0	1	0
Q007887	0	0	0	0
Q007621	0	0	0	0
Q006696	0	0	0	0
Q005661	0	0	0	0
Q005402	1	1	2	1
Q005001	1	0	2	1
Q004381	0	NA	0	NA
Q003959	0	0	0	0
Q003864	1	0	1	0
Q002798	0	0	0	0
Q009043	0	0	0	0
Q009027	0	0	0	0
Q009009	1	1	2	1
Q009036	0	0	0	0
Q008763	0	0	0	0
Q008735	0	0	0	0
Q008607	1	1	2	2
Q008557	0	0	0	0
Q008531	1	1	2	2
Q008488	0	0	0	0
Q007540	0	0	0	0
Q007150	0	0	0	0
Q006507	0	0	0	0
Q006401	0	0	0	0
Q008846	1	1	1	1
Q007662	0	1	0	1
Q006115	0	0	1	1
Q005489	NA	0	0	NA
Q005332	0	0	0	0
Q005101	0	0	0	0
Q004982	1	1	2	2
Q004622	0	0	0	0
Q004115	1	1	1	2
Q004078	1	1	1	2
Q004056	0	0	0	0
Q003969	0	1	2	2
Q003720	0	0	0	0
Q003138	1	0	1	0
Q002541	0	0	0	0
Q006697	0	0	0	0
Q007831	0	0	0	0
Q008346	0	0	0	0
Q006108	1	0	2	2
Q005520	NA	0	0	NA
Q005148	0	0	0	0
Q004967	0	0	0	0
Q003967	0	1	1	1
Q003847	0	0	0	0
Q002891	1	NA	2	NA
Q002607	1	0	1	0
Q008508	1	1	2	2
Q008461	0	0	1	1
Q008324	1	1	1	1
Q008036	1	1	2	2
Q007956	1	0	1	0
Q007894	1	1	2	1
Q007758	0	0	0	0
Q007806	0	0	0	2
Q007596	1	1	2	2
Q007567	1	1	2	2
Q007566	1	0	1	0
Q006999	1	1	1	2
Q006907	0	0	0	0
Q006659	1	0	2	1
Q006545	0	0	1	0
Q006501	0	0	0	0
Q006443	0	0	1	0
Q006451	1	1	2	2
Q006391	1	1	2	2
Q005833	0	0	0	0
Q005731	0	0	0	0
Q005627	0	1	1	2
Q005522	NA	0	NA	0
Q005462	0	0	0	0
Q005350	NA	0	NA	0
Q005362	0	NA	0	NA
Q005283	1	1	2	2
Q005193	0	0	1	0
Q005185	1	1	2	2
Q005158	0	0	0	0
Q004877	NA	0	NA	1
Q004783	0	0	1	1
Q004683	0	0	0	1
Q004656	0	1	0	1
Q004603	0	0	0	0
Q004455	1	1	2	2
Q004419	0	0	1	0
Q004358	1	1	2	2
Q004343	1	1	1	2
Q004049	NA	0	NA	1
Q003492	1	1	2	2
Q003205	1	1	2	2
Q002723	0	0	0	0
Q002732	0	0	0	0
Q002602	0	0	0	1
Q007215	0	0	0	0
Q004869	0	0	1	0
